# Supplementary material for: Fangji Dihuang formulation ameliorated DNCB-induced atopic dermatitis-like skin lesions by IL-17 signaling pathway: integrating network analysis and experimental validation
Source: Front Pharmacol. 2023 Nov 27;14:1220945. doi: 10.3389/fphar.2023.1220945 (PMC10711621; doi:10.3389/fphar.2023.1220945)
Supplement: Supplementary file 2 [file Table1.xlsx]

## Sheet: Sheet1
Titles	Pubchem ID
Adenine	190	Rehmannia glutinosa Libosch
Isoimperatorin	68081	Saposhnikovia divaricata (Turcz.) Schischk.
licopyranocoumarin	122851	Glycyrrhiza uralensis Fisch
Isofraxidin	5318565	Saposhnikovia divaricata (Turcz.) Schischk.
Wogonin	5281703	Saposhnikovia divaricata (Turcz.) Schischk.
Licoflavone A	5319000	Glycyrrhiza uralensis Fisch
Isolicoflavonol	5318585	Glycyrrhiza uralensis Fisch
Tetrandrine	73078	Stephania tetrandra S. Moore
Phenylacetaldehyde	998	Cinnamomum cassia Presl
Syringaldehyde	8655	Cinnamomum cassia Presl
Ferulic acid	445858	Cinnamomum cassia Presl
Phellopterin	98608	Saposhnikovia divaricata (Turcz.) Schischk.
Ethyl p-methoxycinnamate	5281783	Cinnamomum cassia Presl
Dibutyl Phthalate	3026	Saposhnikovia divaricata (Turcz.) Schischk.
4-Hydroxybenzoic acid	135	Cinnamomum cassia Presl
Ajugol	6325127	Rehmannia glutinosa Libosch
Myristicin	4276	Stephania tetrandra S. Moore
syringaresinol	443023	Stephania tetrandra S. Moore
Rehmannioside A	78407230	Rehmannia glutinosa Libosch
Formononetin	5280378	Rehmannia glutinosa Libosch
3-(2-Hydroxyphenyl)propanoic acid	873	Saposhnikovia divaricata (Turcz.) Schischk.
Glabrolide	90479675	Glycyrrhiza uralensis Fisch
Scopoletin	5280460	Glycyrrhiza uralensis Fisch
Methoxsalen	4114	Cinnamomum cassia Presl
Psoralen	6199	Saposhnikovia divaricata (Turcz.) Schischk.
Cimifugin	441960	Saposhnikovia divaricata (Turcz.) Schischk.
Isoliquiritigenin	638278	Glycyrrhiza uralensis Fisch
Hesperidin	10621	Stephania tetrandra S. Moore
